# Supplementary material for: Anti-Infective Properties, Cytotoxicity, and In Silico ADME Parameters of Novel 4′-(Piperazin-1-yl)benzanilides
Source: Pharmaceuticals (Basel). 2025 Jul 3;18(7):1004. doi: 10.3390/ph18071004 (PMC12298624; doi:10.3390/ph18071004)
Supplement: Supplementary file 1 [file pharmaceuticals-18-01004-s001.zip]

Archive with 1 entries (1 files):
- pharmaceuticals-3674061-supplementary.pdf
